# Supplementary material for: Her2-Targeted Therapy Induces Autophagy in Esophageal Adenocarcinoma Cells
Source: Int J Mol Sci. 2018 Oct 8;19(10):3069. doi: 10.3390/ijms19103069 (PMC6213363; doi:10.3390/ijms19103069)
Supplement: Supplementary file 1 [file ijms-19-03069-s001.zip]

Archive with 3 entries (3 files):
- Supplementary Figure 1.pdf
- Supplementary Figure 2.pdf
- Supplementary Figure 3.pdf
